# Supplementary material for: Laboratory validation and field usability assessment of a point-of-care test for serum bilirubin levels in neonates in a tropical setting
Source: Wellcome Open Res. 2018 Nov 23;3:110. Originally published 2018 Sep 4. [Version 2] doi: 10.12688/wellcomeopenres.14767.2 (PMC6137410; doi:10.12688/wellcomeopenres.14767.2)
Supplement: Supplementary file 4 [file wellcomeopenres-3-16212-s0002.tgz]

Archive with 1 entries (1 files):
- 3c0e0ec1-586a-4a31-969b-8a0f06ebfb9b_supp_file_3.docx
